# Supplementary material for: iPSCs‐derived iMSCs prevent osteoporotic bone loss and affect bone metabolites in ovariectomized mice
Source: J Cell Mol Med. 2024 Nov 24;28(22):e70200. doi: 10.1111/jcmm.70200 (PMC11586054; doi:10.1111/jcmm.70200)
Supplement: Supplementary file 1 — Data S1. [file JCMM-28-e70200-s001.zip]

Archive with 18 entries (18 files):
- jcmm70200-sup-0001-Supplementary Figure 1.jpg
- jcmm70200-sup-0002-Supplementary Figure 2.jpg
- jcmm70200-sup-0003-Supplementary Figure 3A.jpg
- jcmm70200-sup-0004-Supplementary Figure 4.jpg
- jcmm70200-sup-0005-Supplementary Figure 5.jpg
- jcmm70200-sup-0006-Supplementary Table 1.docx
- jcmm70200-sup-0007-Supplementary Table 2.docx
- jcmm70200-sup-0008-Supplementary Table 3.xlsx
- jcmm70200-sup-0009-Supplementary Table 4.xlsx
- jcmm70200-sup-0010-Supplementary Table 5.docx
- jcmm70200-sup-0011-Supplementary Table 6.docx
- Supplementary Figure 3B.jpg
- Supplementary Figure 3C.jpg
- Supplementary Figure 3D.jpg
- Supplementary Figure 3E.jpg
- Supplementary Figure 3F.jpg
- Supplementary Figure 3G.jpg
- Supplementary Figure 3H-M.jpg
