# Supplementary material for: iPSCs‐derived iMSCs prevent osteoporotic bone loss and affect bone metabolites in ovariectomized mice
Source: J Cell Mol Med. 2024 Nov 24;28(22):e70200. doi: 10.1111/jcmm.70200 (PMC11586054; doi:10.1111/jcmm.70200)
Supplement: Supplementary file 1 — Data S1. [file JCMM-28-e70200-s001.zip › jcmm70200-sup-0008-Supplementary Table 3.xlsx]

## Sheet: Sheet1
id	Sham1	Sham2	Sham3	Sham4	Sham5	Sham6	OVX1	OVX2	OVX3	OVX4	OVX5	OVX6	iMSC1	iMSC2	iMSC3	iMSC4	iMSC5	iMSC6
L-Serine	966000000	1710000000	1580000000	866000000	2070000000	1240000000	1030000000	1210000000	1470000000	645000000	1130000000	1120000000	532000000	418000000	735000000	560000000	590000000	649000000
Dihydrouracil	14974146	23059890	27879640	23088282	20453313	21714079	15403033	31828500	19755711	11518261	21615309	26797474	7196011	21952300	9365656	10296837	4477414	13451224
Taurine	5010000000	5130000000	4080000000	4730000000	4630000000	3960000000	3850000000	4930000000	4750000000	5340000000	5520000000	4610000000	5640000000	6180000000	5790000000	6040000000	5820000000	5920000000
Triacetate lactone	7537411	11239438	7613228	7763058	8773671	9447543	7249685	6704843	7279449	7651771	7792293	7536788	6.64498e+07	130003722	7.79456e+07	3.09795e+07	68119052	6.37623e+07
(2R,4S)-2,4-Diaminopentanoate	13162856	14922721	16633334	27709746	33642848	13297939	21270084	22709788	27968988	10125534	10897174	25872897	6783479	13320472	8414879	8931703	11789313	10777500
D-Phenyllactic acid	19125800	149000000	206000000	142000000	152000000	114000000	204000000	168000000	153000000	20019028	83454206	217000000	2995227	3320200	14491299	11273504	86937405	148000000
1-Methylhistidine	141000000	557000000	406000000	299000000	524000000	178000000	319000000	311000000	236000000	121000000	290000000	375000000	119000000	115000000	135000000	232000000	158000000	169000000
1H-Indole-3-acetamide	371268	497267	541307	824450	731523	1700742	1684306	1758032	570459	386504	246517	800840	704714	384537	293652	149087	235639	237515
Dodecanoic acid	7537411	11239438	7613228	7763058	8773671	9447543	7249685	6704843	7279449	7651771	7792293	7536788	1.0747e+07	6.9817e+06	9.86783e+06	9.30618e+06	8.25609e+06	8.80124e+06
OPEO	3516066	2926622	3463791	1616646	2695570	2650422	2796798	2299996	1998573	5000975	849271	3410323	6807935	5628431	3749577	3158904	5664382	5826783
Adenosine	10484955	18494890	11199093	15635120	32648552	18151970	13395176	24368930	31464904	10677807	7994069	22452607	66198586	488000000	25527162	207000000	54437525	26218045
Inosine	79563239	309000000	412000000	124000000	202000000	108000000	244000000	173000000	276000000	297000000	302000000	89296774	181000000	1220000000	648000000	1240000000	1910000000	350000000
13(S)-HpOTrE	309320	764256	1115665	31782398	5525195	1021603	906249	886895	1464184	219159	268440	6772754	172632	141722	202459	283907	213525	305098
Aflatoxin B1	112000000	110000000	93291140	138000000	76791508	43110747	98098658	156000000	67427529	27482989	118000000	146000000	197000000	288000000	259000000	137000000	195000000	104000000
Maleic acid	97476130	179000000	60430436	58317181	72951751	66647005	224000000	228000000	228000000	188000000	110000000	372000000	154250200	139302665	190205785	100986367	2.71777e+07	4.12961e+07
