# Supplementary material for: iPSCs‐derived iMSCs prevent osteoporotic bone loss and affect bone metabolites in ovariectomized mice
Source: J Cell Mol Med. 2024 Nov 24;28(22):e70200. doi: 10.1111/jcmm.70200 (PMC11586054; doi:10.1111/jcmm.70200)
Supplement: Supplementary file 1 — Data S1. [file JCMM-28-e70200-s001.zip › jcmm70200-sup-0009-Supplementary Table 4.xlsx]

## Sheet: Sheet1
id	Sham1	Sham2	Sham3	Sham4	Sham5	Sham6	OVX1	OVX2	OVX3	OVX4	OVX5	OVX6	iMSC1	iMSC2	iMSC3	iMSC4	iMSC5	iMSC6
2-Pyrrolidinone	203777499	9.06941e+07	4.23579e+07	123065509	2.49485e+07	6.66633e+06	2.40084e+07	2.36148e+07	2.20993e+07	2.08687e+07	6.10151e+06	1.77135e+07	104000000	58313322	87460845	213000000	169000000	129000000
1-Aminocyclopropanecarboxylic acid	7.5236e+07	8.12707e+07	9.53196e+07	9.54421e+07	9.13153e+07	8.88306e+07	117173073	9.66441e+07	116873770	121984206	113254214	84713087	67201557	79785920	98031804	71268251	76106659	105000000
2-Hydroxybutyric acid	5.09928e+07	4.89499e+07	322057810	348996222	7.6382e+07	6.8322e+07	401131292	391088900	383986847	412627391	419430259	309098212	192000000	218000000	51782922	206000000	271000000	61721910
Guanidoacetic acid	5.29951e+06	3.60898e+06	2.98456e+06	2.88595e+06	3.64432e+06	2.73663e+06	2.43497e+06	2.48607e+06	2.47393e+06	3.05692e+06	2.06011e+06	2.5594e+06	4479032	2544958	3731445	4280204	2625029	3606851
4-Methylbenzaldehyde	1.17826e+07	1.18498e+07	1.21127e+07	1.71991e+07	1.85626e+07	2.06726e+07	2.12348e+07	2.47466e+07	2.13476e+07	2.75481e+07	2.61311e+07	2.20183e+07	11096968	16724878	12516740	10671093	13277718	14552846
Niacinamide	172414491	395076246	4.5438e+07	609413651	139220373	151498681	4.54685e+07	4.36519e+07	4.06052e+07	169640951	4.18039e+07	40654134	1200000000	40830177	191000000	236000000	647000000	378000000
Triacetate lactone	9.95458e+07	104652998	6.82186e+07	8.77638e+07	7.17159e+07	5.57299e+07	4.38872e+07	4.29473e+07	4.39372e+07	4.70215e+07	5.40991e+07	5.72536e+07	91023005	57372891	72734122	122000000	78909954	59989626
5,6-Dihydro-5-fluorouracil	670198100	604228121	924700026	968464206	770586861	719461133	1050579038	1088292824	1034934051	1179713897	1210804939	869809257	626000000	640000000	649000000	750000000	789000000	795000000
2-Methoxy-4-vinylphenol	513348	537292	406487	443783	400170	446847	369512	323409	354092	373657	340319	332366	410544	373818	398849	454082	447351	365932
N-Methyltyramine	3.88756e+06	4.88401e+06	4.04087e+06	3.43908e+06	3.76633e+06	3.50001e+06	2.85531e+06	2.58808e+06	3.61058e+06	3.37825e+06	2.93e+06	3.04808e+06	4839976	5461287	4724456	6387406	4107027	4316078
4-Quinolinecarboxylic acid	4.72914e+06	4.60969e+06	3.35174e+06	7.36088e+06	2.77644e+06	3.39614e+06	2.48657e+06	3.10897e+06	2.35799e+06	2.50688e+06	2.50193e+06	2.95078e+06	4048878	3239580	3726505	5067782	3024392	3236627
Pimelic acid	78857502	9.42411e+07	156486959	605215140	149782625	49879664	1.93456e+07	178983170	1.9884e+07	16766703	1.71529e+07	2.61652e+07	60008345	55119452	695000000	409000000	110000000	49291091
2-Deoxystreptamine	1.23136e+07	1.35723e+07	1.23709e+07	1.30895e+07	1.17899e+07	1.13904e+07	1.09768e+07	1.10653e+07	1.0232e+07	1.1433e+07	1.23224e+07	1.07949e+07	13934900	12277448	11786278	15105596	13021073	13316103
Tropate	754408	847667	5.12548e+06	1.69066e+06	2.14706e+06	2.82711e+06	1.43087e+07	2.32022e+07	2.55762e+07	1.71388e+07	1.55205e+07	9.09387e+06	930329	1826523	1039821	2236013	1394622	1106690
1H-Indole-3-acetamide	1.38341e+06	1.32974e+06	1.63886e+06	1.19414e+06	1.40324e+06	2.04255e+06	924681	642396	791454	1.28541e+06	1.33091e+06	1.23291e+06	4274980	1799077	2537557	15035959	2142652	1170610
2-Hydroxy-3-oxoadipate	363044	1.98316e+06	2.72922e+06	2.85823e+06	2.72027e+06	2.44055e+06	4.07321e+06	5.65004e+06	4.79144e+06	4.96699e+06	6.13059e+06	6.04222e+06	2426392	1530787	2884216	3617144	2683463	2388422
Diaminopimelic acid	401018	393706	645928	562134	612495	951721	738107	1.11594e+06	732829	752301	965665	3.24602e+06	507313	646746	439946	560737	606727	431817
L-Dopa	7.3947e+06	8.91723e+06	7.83998e+06	6.94023e+06	9.10026e+06	1.00361e+07	1.15286e+07	7.84735e+06	1.21209e+07	1.07497e+07	9.7612e+06	1.13046e+07	10390733	8092002	8246635	7473254	8632190	7096586
L-Kynurenine	5.70931e+07	8.69112e+07	7.75896e+07	9.07674e+07	7.71205e+07	103396824	7.511e+07	55420995	6.80404e+07	6.91293e+07	7.36637e+07	6.52712e+07	62164907	56537473	57661924	57556973	63660888	51392579
trans-Isoasarone	8.04045e+06	9.89318e+06	9.70329e+06	7.1005e+06	1.44299e+07	15895042	6.18906e+06	5.62588e+06	4.98818e+06	5.69772e+06	5.09844e+06	5.30409e+06	6956311	14758128	11695719	7526172	11459859	5493008
Ethirimol	2.73513e+07	2.89647e+07	2.68856e+07	2.48802e+07	2.44347e+07	2.45243e+07	2.18471e+07	20661711	2.19884e+07	2.35966e+07	2.17142e+07	2.43844e+07	30808201	24500599	31370508	31055032	28536732	24315343
Deoxyuridine	3.80522e+07	146105154	120592039	125946878	91898541	2.6887e+07	2.91734e+07	2.79978e+07	31286779	2.73525e+07	2.42803e+07	2.5699e+07	266000000	28276547	37020228	73402012	30645007	337000000
Ergothioneine	958444	6.13602e+06	6.24177e+06	7.28841e+06	1.40838e+06	5.71351e+06	8.65753e+06	1.07453e+07	5.82605e+06	9.02708e+06	7.76498e+06	7.76116e+06	6124720	4800133	348629	4896510	2887743	1029376
Equol	3.88169e+06	4.02311e+06	3.89037e+06	7.79365e+06	3.09104e+06	5.77771e+06	5.49449e+06	8.73511e+06	6.19161e+06	8.99028e+06	9.56915e+06	5.34429e+06	6495937	5261834	2647353	5478006	3673281	5456198
Xanthoxin	3.37788e+06	741617	3.84285e+06	5.72714e+06	1.04794e+06	5.32423e+06	5.02501e+06	1.34384e+07	5.8471e+06	8.08557e+06	7.24381e+06	6.1901e+06	531786	5673382	6819768	1626110	5070478	2683660
Mirtazapine	6.9513e+07	9.52748e+07	9.19404e+07	86013104	9.93306e+07	119364424	156798219	107864392	161547432	150912644	124089068	121059277	63427275	102000000	68763473	62625014	96183320	70626131
13S-hydroxyoctadecadienoic acid	2.14069e+06	296994	1.08542e+06	201780	213430	293341	519189	187136	164957	169500	154470	141820	429722	240952	360126	1895966	280868	252852
EPA (d5)	2.95354e+07	1.69861e+06	1.27913e+06	877380	694086	405090	250584	232908	663241	116278	226744	237507	3349696	3390369	95653262	967479	309524	857020
Lipoxin B4	131261	78201.9	159590	195359	1.47337e+06	837253	512981	60437.2	24868.5	86689.1	29364.8	64495.4	515023	121426	1322671	227929	482531	133099
1-O-Feruloyl-beta-D-glucose	203777499	9.06941e+07	4.23579e+07	123065509	2.49485e+07	6.66633e+06	2.40084e+07	2.36148e+07	2.20993e+07	2.08687e+07	6.10151e+06	1.77135e+07	243000000	6148928	84772350	72947837	27905342	159000000
